# Supplementary material for: Exploring Phytoremediation Potential: A Comprehensive Study of Flora Inventory and Soil Heavy Metal Contents in the Northeastern Mining Districts of Morocco
Source: Plants (Basel). 2024 Jun 30;13(13):1811. doi: 10.3390/plants13131811 (PMC11244480; doi:10.3390/plants13131811)
Supplement: Supplementary file 1 [file plants-13-01811-s001.zip]

Archive with 1 entries (1 files):
- plants-3062035-supplementary.pdf
